# Supplementary material for: Using linked electronic health records to report healthcare-associated infections
Source: PLoS One. 2018 Nov 7;13(11):e0206860. doi: 10.1371/journal.pone.0206860 (PMC6221334; doi:10.1371/journal.pone.0206860)
Supplement: S1 File — (XLSX) [file pone.0206860.s003.xlsx]

## Sheet: Sheet1
L58.2
L58.3
L58.4
L58.5
L58.6
L58.7
L58.8
L58.9
L59.1
L59.2
L59.3
L59.4
L59.5
L59.6
L59.7
L59.8
L59.9
L60.1
L60.2
L60.3
L60.4
L60.8
L60.9
L62.1
L62.2
L62.3
L62.4
L62.8
L62.9
L23.3
L23.4
L23.5
L23.6
L23.7
L23.8
L23.9
L25.1
L25.2
L25.3
L25.4
L25.5
L25.8
L25.9
L28.1
L28.2
L28.3
L28.4
L28.5
L28.6
L28.8
L28.9
L29.1
L29.2
L29.3
L29.4
L29.5
L29.6
L29.7
L29.8
L29.9
L30.1
L30.2
L30.3
L30.4
L30.5
L30.8
L30.9
L37.1
L65.1
L65.2
L65.3
L65.8
L65.9
L68.1
L57.3
L57.4
L57.5
L57.6
L57.7
L57.8
V42.3
V42.4
V42.5
V42.6
V42.8
V42.9
V43.1
V43.2
V43.3
V43.8
V43.9
V44.1
V44.2
V44.3
V44.4
V44.8
V44.9
V45.1
V45.2
V46.1
V46.2
V46.3
V46.4
V46.5
V46.8
V46.9
V49.1
V49.2
V49.3
V49.4
V49.5
V49.6
V49.8
V49.9
V54.1
V54.2
V54.3
L46.1
L46.2
L46.3
L46.4
L46.8
L46.9
L48.1
L48.2
L48.3
L48.4
L48.5
L48.6
L48.8
L48.9
L49.1
L49.2
L49.3
L49.4
L49.5
L49.6
L49.8
L49.9
L50.1
L50.2
L50.3
L50.4
L50.5
L50.6
L50.8
L50.9
L57.9
L58.1
L42.4
L42.8
L42.9
L45.1
L45.2
L45.3
L45.4
L45.8
L45.9
G70.9
G71.1
G71.2
G71.6
G71.8
G71.9
G73.1
V29.8
V29.9
V30.1
V30.2
V30.3
V30.4
V30.5
V30.6
V30.8
V30.9
V31.1
V31.2
V31.3
L68.2
L68.3
L68.4
L68.8
L68.9
L70.1
L70.2
L70.3
L70.4
L70.5
L70.8
L70.9
L75.1
L75.2
L75.3
L75.8
L75.9
L77.1
L77.2
L77.3
L77.4
L77.5
L77.8
L77.9
L79.1
L79.2
L79.3
L79.4
L79.5
L79.6
L79.7
L79.8
L79.9
L20.6
L20.8
L20.9
L21.1
L21.2
L21.3
L21.4
L21.5
L21.6
L21.8
L21.9
L22.1
L22.2
L22.3
L22.4
L22.8
L22.9
L23.1
L23.2
L56.7
L56.8
L56.9
L57.1
L57.2
V66.4
V66.8
V66.9
V67.1
V31.8
V31.9
V32.1
V32.2
V32.3
V32.8
V32.9
V33.1
V33.2
V33.3
V33.4
V33.5
V33.6
V33.7
V33.8
V33.9
V34.1
V34.2
V34.3
V34.4
V34.5
V34.6
V34.7
V34.8
V34.9
V35.1
V35.2
V35.8
V35.9
V36.1
V36.2
V36.3
V36.8
V36.9
V37.1
V37.2
V37.4
V37.5
V37.6
V37.7
V37.8
V37.9
V38.1
V38.2
V38.3
V38.4
V38.5
V38.6
V38.8
V38.9
V39.1
V39.2
V39.3
V39.4
V39.5
V39.6
V39.7
V39.8
V39.9
V40.1
V40.2
V40.3
V40.4
V40.5
V40.8
V40.9
V41.1
V41.2
V41.3
V41.4
V41.8
V41.9
V42.1
V42.2
L19.9
L20.1
L20.2
L20.3
L20.4
L20.5
W23.9
G73.8
G73.9
G74.1
G74.2
G74.3
G74.8
G74.9
G75.1
G75.2
G75.3
G75.8
G75.9
G78.2
G78.3
G78.4
G78.5
G78.8
G78.9
V22.1
V22.2
V22.3
V22.4
V22.5
V22.6
V22.7
V22.8
V22.9
V23.1
V23.2
V23.3
V23.4
V23.5
V23.6
V23.7
V23.8
V23.9
V24.1
V24.2
V24.3
V24.4
V24.5
V24.8
V24.9
V25.1
V25.2
V25.3
V25.4
V25.5
V25.6
X09.1
X09.2
X09.3
X09.4
X09.5
X09.8
X09.9
X10.1
G49.3
G49.8
G49.9
G50.1
G50.2
G50.8
G50.9
G51.1
G51.2
G51.3
G51.8
G51.9
G52.1
G52.2
G52.3
G52.8
G52.9
V54.8
V54.9
V55.1
V55.2
V55.3
V55.8
V55.9
V66.1
V66.2
V66.3
B38.8
B38.9
B39.1
B39.2
B39.3
B39.4
B39.5
B39.8
B39.9
O14.2
T85.1
T85.2
T85.3
T85.4
T85.5
T85.6
T85.8
T85.9
T86.1
T86.2
T86.3
T86.4
T86.5
T86.6
T86.7
Q07.1
Q07.2
Q07.3
Q07.4
Q07.5
Q07.6
Q07.8
Q07.9
J02.1
J02.2
J02.3
J02.4
J02.5
J02.6
J02.7
J02.8
J02.9
J03.1
J03.2
J03.3
J03.4
J23.8
J23.9
J27.1
J27.2
J27.3
J27.4
J27.5
J27.8
J27.9
J32.9
J33.1
J33.2
J33.3
J33.8
J33.9
J34.1
J34.2
J34.3
J34.8
J34.9
J35.1
J35.2
J35.3
J35.8
J35.9
J36.8
J36.9
J55.1
J55.2
J55.3
J55.8
J55.9
J56.1
J56.2
J56.3
J56.4
J56.8
J56.9
J57.1
J57.2
J57.3
J57.4
J57.5
J57.6
J57.8
J57.9
J58.1
J58.2
J28.2
J28.8
J28.9
J29.1
J29.2
J29.3
J29.4
J29.8
J29.9
J30.1
J30.2
J30.3
J30.4
J30.5
J30.8
J30.9
J31.1
J31.2
J31.3
J31.4
J31.8
J31.9
J32.1
J32.2
J32.8
J59.2
J59.3
J59.4
J59.5
J59.6
J59.8
J59.9
J60.1
J60.2
J60.3
J60.4
J60.5
J60.8
J60.9
J61.1
J61.2
J61.3
J61.4
J61.8
J61.9
B27.1
B27.2
B27.3
B27.4
B27.5
B27.6
B27.8
B27.9
B28.1
B28.2
B28.3
B28.4
B28.6
B28.8
B28.9
B29.1
B29.2
B29.3
B29.4
B29.5
B29.8
B29.9
B30.1
B30.2
B30.3
B30.4
B30.8
B30.9
B31.1
B31.2
J03.5
J03.8
J03.9
J04.1
J04.2
J04.3
J04.8
J04.9
J05.1
J05.2
J05.8
J18.2
J18.4
J19.1
J19.2
J19.3
J19.4
J19.5
J19.6
J19.8
J19.9
J20.1
J20.2
J20.3
J20.8
J20.9
J21.1
J21.2
J21.3
J21.8
J21.9
K19.5
K19.6
K19.8
K19.9
K20.1
K20.2
K20.3
K20.4
K20.8
K04.1
K04.2
K04.3
K04.4
K04.5
K04.6
K04.8
K04.9
K05.1
K05.2
K05.8
K05.9
K06.1
K06.2
K06.3
K06.4
K06.8
K06.9
K07.1
K07.2
K07.3
K07.8
K07.9
K08.1
K08.2
K08.3
K08.4
K08.8
K08.9
K09.1
K09.2
K09.3
K09.4
K09.5
K09.6
K09.8
K09.9
K10.1
K10.2
K10.3
K10.4
K10.5
K10.8
K10.9
K11.1
K11.2
K11.3
K11.4
K11.5
K11.6
K11.7
K11.8
K11.9
K12.1
K12.2
K12.3
K12.4
K12.5
K12.8
K12.9
K14.1
K14.2
K14.3
K14.4
K14.5
K14.8
K14.9
K17.1
K17.2
K17.3
K17.4
K17.5
K17.6
K17.7
K17.8
K17.9
K18.1
K32.2
K32.3
K32.4
K32.8
K32.9
K34.1
K34.2
K34.3
B31.3
B31.4
B31.8
B31.9
B38.1
B38.2
K41.4
K41.8
K41.9
K43.1
K43.2
K43.3
K20.9
K22.1
K22.2
K22.8
K22.9
K23.1
K23.2
K23.3
K23.5
K23.6
K23.8
K23.9
K24.1
K24.2
K24.3
K24.4
K24.5
K24.6
K24.7
K24.8
K24.9
K25.1
K25.2
K25.3
K25.4
K25.5
K25.8
K25.9
K26.1
K26.2
K26.3
K26.4
K26.5
K26.8
K26.9
K27.1
K27.2
K27.3
K27.4
K27.5
K27.6
K27.8
K27.9
K28.1
K28.2
K28.3
K28.4
K28.5
K28.8
K28.9
K29.1
K29.2
K29.3
K29.4
K29.5
K29.6
K29.7
K29.8
K29.9
K30.1
K30.2
K30.3
K30.4
K30.5
K30.8
K30.9
K31.1
K31.2
K31.3
K31.4
K31.5
K31.8
K31.9
K32.1
A04.4
A04.5
A04.6
A04.8
A04.9
J58.3
J58.8
J58.9
J59.1
T86.8
T86.9
T87.1
T87.2
T87.3
T87.4
T87.5
T87.6
T87.7
T87.8
T87.9
A40.9
A41.1
A41.2
A41.8
A41.9
A42.1
A42.8
A42.9
A43.1
A43.2
A43.8
A43.9
B01.1
B01.2
B01.3
B01.4
B01.8
B01.9
B02.1
B02.2
B02.3
B02.8
B02.9
B04.1
K43.4
K43.8
K43.9
K44.1
K44.2
K44.8
K44.9
K45.1
K45.2
K45.3
K45.4
K45.5
K45.6
K45.8
K45.9
K46.1
K46.2
K46.3
K46.4
K46.5
K46.8
K46.9
A01.1
A01.2
A01.3
A01.8
A01.9
A02.1
A02.2
A02.3
A02.4
A02.5
A02.6
A02.8
A02.9
A04.1
A04.2
A04.3
B04.8
B04.9
B06.1
B06.8
B06.9
L33.1
L33.2
L33.3
L33.4
L33.8
L33.9
L34.1
L34.2
L34.3
L34.4
L34.8
L34.9
V01.1
V01.2
V01.3
V01.4
V01.5
V01.8
V01.9
V03.1
V03.2
K18.2
K18.3
K18.4
K18.5
K18.6
K18.7
K18.8
K18.9
K19.1
K19.2
K19.3
K19.4
W37.0
W38.1
W38.2
W38.3
W38.4
W38.8
W38.9
W38.0
W39.1
W39.2
W39.3
W39.5
W39.8
W39.9
W39.0
W93.1
W93.2
W93.3
W93.8
W93.9
W93.0
W94.1
W94.2
W94.3
W94.8
W94.9
W94.0
W95.1
W95.2
W95.3
W95.4
W95.8
W95.9
W95.0
W58.1
W58.2
W58.8
W58.9
W58.0
A05.1
B04.2
B04.3
B04.4
B04.5
G28.8
G28.9
G30.1
G30.2
G30.3
G30.4
G30.8
G30.9
G31.1
G31.2
G31.3
G31.4
G31.5
G31.6
G31.8
G31.9
G31.0
G32.1
G32.2
G32.3
G32.4
G32.5
G32.8
G32.9
G32.0
G33.1
K34.4
K34.5
K34.6
K34.8
K34.9
K36.1
K36.2
K36.8
K36.9
K67.1
K67.8
K67.9
K69.1
K69.2
K69.8
K69.9
J18.1
J18.3
J18.5
J18.8
J18.9
K40.1
K40.2
K40.3
K40.4
K40.8
K40.9
K41.1
K41.2
K41.3
W58.2
W58.8
W58.9
W58.0
G51.4
G58.3
G58.5
G61.3
G69.4
G71.3
G71.4
H13.8
H13.9
H14.1
H14.2
H14.3
H14.8
H14.9
V03.3
V03.4
V03.5
V03.6
V03.8
V03.9
V04.1
V04.8
V04.9
V05.1
V05.4
V05.5
V05.6
V05.7
V05.8
V05.9
A27.1
A27.2
A27.3
A27.8
A27.9
G01.1
G01.2
G01.3
G01.8
G01.9
G24.1
G24.2
G24.3
G24.4
G24.5
G24.6
G24.8
G24.9
G25.1
G25.2
G25.3
A05.2
A05.3
A05.4
A05.8
A05.9
A07.1
A07.2
A07.3
A07.4
A07.5
A07.6
A07.7
A07.8
A07.9
A09.1
A09.2
A09.3
A09.4
A09.5
A09.8
A09.9
A10.1
A10.6
A11.1
A11.2
A11.3
A11.8
A11.9
A38.1
A38.2
A38.3
A38.4
A38.5
A38.6
A38.8
A38.9
A39.1
A39.2
A39.3
A39.4
A39.5
A39.8
A39.9
A40.1
A40.8
H09.4
H09.5
H09.8
H09.9
H10.1
G35.9
G36.1
G36.2
G36.3
G36.8
G36.9
G38.5
G38.7
G40.1
G40.2
G40.3
G40.4
G40.5
W52.1
W52.2
W52.3
W52.8
W52.9
W52.0
W53.1
W53.2
W53.3
W53.8
W53.9
W53.0
W54.1
W54.2
W54.3
W54.8
W54.9
W54.0
W40.1
W40.2
W40.3
W40.4
W40.8
W40.9
W40.0
W41.1
W41.2
W41.3
W41.4
W41.8
W41.9
W41.0
W42.1
W42.2
W42.3
W42.8
W42.9
W42.0
W42.5
W52.1
W52.2
W52.3
W52.8
W52.9
W52.0
W53.1
W53.2
W53.3
W53.8
W53.9
W53.0
W54.1
W54.2
W54.3
W54.8
W54.9
W54.0
W58.1
G25.8
G25.9
G27.1
G27.2
G27.3
G27.4
G27.5
G27.8
G27.9
G28.1
G28.2
G28.3
G28.4
G28.5
G40.6
G40.8
G40.9
G41.2
W37.1
W37.2
W37.3
W37.4
W37.8
W37.9
G53.2
G53.3
G53.5
G58.1
G58.2
G58.4
G58.8
G58.9
G59.1
G59.2
G59.8
G59.9
G60.1
G60.2
G60.3
G60.8
G60.9
G61.1
G61.2
G61.8
G61.9
G63.2
G63.3
G68.1
G68.8
G68.9
G69.1
G69.2
G69.3
G69.8
G69.9
G70.1
G70.2
G70.3
H10.2
H10.3
H10.4
H10.5
H10.8
H10.9
H11.1
H11.2
H11.3
H11.4
H11.5
H11.8
H11.9
H12.1
H12.2
H12.3
H12.8
H12.9
H13.1
H13.2
H13.3
H13.4
H13.5
X10.2
X10.3
X10.4
X10.8
X10.9
X11.1
X11.2
X11.8
X11.9
W19.2
W19.3
W19.5
W19.6
W19.8
W19.9
W20.1
W20.2
W20.3
W20.4
W20.5
W20.8
W20.9
W22.1
W22.2
W22.8
W22.9
W23.1
W23.2
W23.4
W23.5
W23.6
W23.8
G33.2
G33.3
G33.4
G33.5
G33.6
G33.8
G33.9
G33.0
G35.1
G35.2
G35.8
V26.1
V26.2
V26.3
V26.4
V26.5
V26.6
V26.8
V26.9
V27.1
V27.2
V27.3
V27.8
V27.9
V29.1
V29.2
V29.3
V29.4
V29.5
V29.6
H15.1
H15.2
H15.3
H15.4
H15.6
H15.8
H15.9
H16.1
H16.2
H16.3
H16.8
H16.9
H29.1
H29.2
H29.3
H29.4
H29.8
H29.9
H33.1
H33.2
H33.3
H33.4
H33.5
H33.6
H33.7
H33.8
H33.9
X07.1
X07.2
X07.3
X07.4
X07.5
X07.8
X07.9
X08.1
X08.2
X08.3
X08.4
X08.8
X08.9
G70.8
G71.5
G72.1
G72.2
G72.3
G72.4
G72.5
G72.8
G72.9
H04.1
H04.2
H04.3
H04.8
H04.9
H05.1
H05.2
H05.3
H05.8
H05.9
H06.1
H06.2
H06.3
H06.4
H06.8
H06.9
H07.1
H07.2
H07.3
H07.4
H07.8
H07.9
H08.1
H08.2
H08.3
H08.4
H08.5
H08.8
H08.9
H09.1
H09.2
H09.3
W24.5
W46.1
W46.2
W46.3
W46.8
W46.9
W46.0
W47.1
W47.2
W47.3
W47.8
W47.9
W47.0
W48.1
W48.2
W48.3
W48.8
W48.9
W48.0
W19.1
W24.1
G49.1
G49.2
G73.2
G73.3
G73.4
W24.2
W24.3
V25.7
V25.8
V25.9
L37.2
L37.3
L37.4
L37.8
L37.9
L38.1
L38.2
L38.3
L51.1
L51.2
L51.3
L51.4
L51.5
L51.6
L51.8
L51.9
L52.1
L52.2
L52.8
L52.9
L53.1
L53.2
L53.3
L53.8
L53.9
L56.1
L56.2
L56.3
L56.4
L56.5
L56.6
V67.2
V67.8
V68.1
V68.2
V68.8
V68.9
L16.1
L16.2
L16.3
L16.8
L16.9
L18.1
L18.2
L18.3
L18.4
L18.5
L18.6
L18.8
L18.9
L19.1
L19.2
L19.3
L19.4
L19.5
L19.6
L19.8
L38.4
L38.8
L38.9
L41.1
L41.2
L41.3
L41.4
L41.5
L41.6
L41.8
L41.9
L42.1
L42.2
L42.3
